# Supplementary material for: A GBD 2021 study of Alzheimer’s disease and other dementias attributable to metabolic risk factors and forecasts to 2045 in China
Source: Front Public Health. 2025 Apr 1;13:1575906. doi: 10.3389/fpubh.2025.1575906 (PMC11998917; doi:10.3389/fpubh.2025.1575906)
Supplement: Supplementary file 3 [file Supplementary_file_3.xlsx]

## Sheet: pn2
Supplement 3. Numbers and ASR (per 100,000) for deaths, DALYs and YLDs for Alzheimer’s disease and other dementias attributable to metabolic risk factors from 2022 to 2045 by gender, predicted by BAPC models
			Metabolic risks						High fasting plasma glucose						High body-mass index
	year	sex	Numbers (95%CI)			ASR per 100,000 (95%CI)			Numbers (95%CI)			ASR per 100,000 (95%CI)			Numbers (95%CI)			ASR per 100,000 (95%CI)
Deaths
	2022	Male	28018.23 ( 26321.15 to 29716.15 )			3.71 ( 3.57 to 3.85 )			22578.93 ( 21116.71 to 24042.12 )			3.02 ( 2.89 to 3.14 )			6523.74 ( 5832.03 to 7216.47 )			0.86 ( 0.82 to 0.9 )
	2023	Male	29077.41 ( 26705.63 to 31450.02 )			3.7 ( 3.46 to 3.95 )			23002.85 ( 20981.21 to 25025.47 )			2.96 ( 2.74 to 3.17 )			7264.54 ( 6438.58 to 8091.52 )			0.92 ( 0.86 to 0.98 )
	2024	Male	30353.76 ( 26959.53 to 33748.79 )			3.7 ( 3.32 to 4.07 )			23571.44 ( 20722.71 to 26421.15 )			2.9 ( 2.58 to 3.21 )			8131.28 ( 7102.27 to 9161.32 )			0.99 ( 0.91 to 1.08 )
	2025	Male	31728.91 ( 27000.33 to 36458.27 )			3.69 ( 3.17 to 4.21 )			24184.96 ( 20285.98 to 28084.93 )			2.84 ( 2.4 to 3.27 )			9101.03 ( 7786.49 to 10416.6 )			1.06 ( 0.95 to 1.18 )
	2026	Male	33134.73 ( 26777.69 to 39492.55 )			3.69 ( 3 to 4.37 )			24788.02 ( 19642.77 to 29934.28 )			2.78 ( 2.22 to 3.34 )			10157.61 ( 8461.66 to 11854.6 )			1.14 ( 0.98 to 1.3 )
	2027	Male	34541.59 ( 26266.22 to 42817.75 )			3.68 ( 2.82 to 4.54 )			25359.09 ( 18786.51 to 31932.68 )			2.73 ( 2.04 to 3.42 )			11289.41 ( 9103.49 to 13476.38 )			1.22 ( 1.01 to 1.43 )
	2028	Male	36113.65 ( 25578.84 to 46649.27 )			3.68 ( 2.63 to 4.73 )			26020.35 ( 17809.4 to 34232.32 )			2.67 ( 1.84 to 3.5 )			12563.26 ( 9752.33 to 15375.27 )			1.3 ( 1.04 to 1.57 )
	2029	Male	37959.1 ( 24748.49 to 51170.57 )			3.68 ( 2.42 to 4.93 )			26844.72 ( 16738.18 to 36952.31 )			2.62 ( 1.65 to 3.59 )			14038.93 ( 10432.72 to 17646.26 )			1.4 ( 1.07 to 1.72 )
	2030	Male	39994.32 ( 23658.95 to 56330.61 )			3.68 ( 2.21 to 5.15 )			27763.38 ( 15494.24 to 40033.6 )			2.57 ( 1.46 to 3.68 )			15701.79 ( 11103.98 to 20300.79 )			1.49 ( 1.09 to 1.9 )
	2031	Male	42158.57 ( 22215.8 to 62102.32 )			3.68 ( 1.98 to 5.38 )			28727.69 ( 14019.56 to 43436.96 )			2.52 ( 1.26 to 3.78 )			17539.25 ( 11724.39 to 23355.38 )			1.59 ( 1.1 to 2.09 )
	2032	Male	44414.31 ( 20341.91 to 68487.79 )			3.69 ( 1.75 to 5.63 )			29710.11 ( 12272.67 to 47148.72 )			2.47 ( 1.06 to 3.89 )			19539.04 ( 12250.91 to 26828.56 )			1.7 ( 1.1 to 2.3 )
	2033	Male	46929.96 ( 18044.74 to 75816.38 )			3.69 ( 1.5 to 5.89 )			30826.19 ( 10265.16 to 51388.45 )			2.43 ( 0.87 to 3.99 )			21786.92 ( 12700.03 to 30875.34 )			1.81 ( 1.1 to 2.52 )
	2034	Male	49825.45 ( 15254.56 to 84397.69 )			3.7 ( 1.24 to 6.16 )			32148.13 ( 7952.42 to 56345.11 )			2.38 ( 0.67 to 4.1 )			24369.76 ( 13068.85 to 35672.35 )			1.93 ( 1.09 to 2.78 )
	2035	Male	53004.8 ( 11796.26 to 94214.81 )			3.71 ( 0.98 to 6.44 )			33599.7 ( 5230.02 to 61971.96 )			2.34 ( 0.47 to 4.21 )			27279.79 ( 13284.18 to 41277.23 )			2.06 ( 1.07 to 3.05 )
	2036	Male	56384.48 ( 7507.52 to 105264.43 )			3.72 ( 0.7 to 6.74 )			35117.61 ( 2008.29 to 68233.89 )			2.3 ( 0.28 to 4.32 )			30506.86 ( 13265.91 to 47751.38 )			2.2 ( 1.04 to 3.35 )
	2037	Male	59900.68 ( 2240.53 to 117575.51 )			3.73 ( 0.41 to 7.05 )			36657.53 ( 0 to 75124.09 )			2.26 ( 0.08 to 4.43 )			34037.8 ( 12923.99 to 55158.06 )			2.34 ( 1 to 3.68 )
	2038	Male	63705.43 ( 0 to 131620.22 )			3.75 ( 0.11 to 7.38 )			38316.02 ( 0 to 82934.98 )			2.22 ( -0.11 to 4.54 )			38004.41 ( 12213.22 to 63805.37 )			2.49 ( 0.94 to 4.04 )
	2039	Male	67972.74 ( 0 to 148015.79 )			3.76 ( -0.19 to 7.71 )			40195.28 ( 0 to 92037.87 )			2.18 ( -0.3 to 4.66 )			42541.95 ( 11057.3 to 74050.6 )			2.65 ( 0.87 to 4.42 )
	2040	Male	72682.84 ( 0 to 167064 )			3.78 ( -0.51 to 8.06 )			42272.14 ( 0 to 102585.13 )			2.14 ( -0.49 to 4.77 )			47641.07 ( 9284.69 to 86042.67 )			2.81 ( 0.78 to 4.85 )
	2041	Male	77831.86 ( 0 to 189163.14 )			3.79 ( -0.84 to 8.43 )			44533.88 ( 0 to 114787.03 )			2.1 ( -0.68 to 4.89 )			53290.34 ( 6743.21 to 99947.2 )			2.99 ( 0.67 to 5.31 )
	2042	Male	83437.44 ( 0 to 214848.05 )			3.81 ( -1.19 to 8.8 )			46983.23 ( 0 to 128941.89 )			2.07 ( -0.87 to 5 )			59470.84 ( 3254.45 to 115937.65 )			3.18 ( 0.54 to 5.81 )
	2043	Male	89770.46 ( 0 to 245456.84 )			3.83 ( -1.54 to 9.19 )			49771.69 ( 0 to 145850.78 )			2.03 ( -1.05 to 5.11 )			66387.13 ( 0 to 134656.39 )			3.37 ( 0.39 to 6.36 )
	2044	Male	97065.29 ( 0 to 282542.38 )			3.84 ( -1.9 to 9.59 )			53019.67 ( 0 to 166427.47 )			2 ( -1.23 to 5.23 )			74264.75 ( 0 to 156891.38 )			3.58 ( 0.21 to 6.94 )
	2045	Male	105295.4 ( 0 to 327227.93 )			3.86 ( -2.28 to 10 )			56694.52 ( 0 to 191313.39 )			1.96 ( -1.41 to 5.34 )			83107.11 ( 0 to 183071.97 )			3.79 ( 0 to 7.58 )
	2022	Female	53145.07 ( 50502.11 to 55788.84 )			5.3 ( 5.13 to 5.47 )			38961.69 ( 36862.04 to 41062.33 )			3.91 ( 3.78 to 4.05 )			16570.19 ( 15363.35 to 17778.03 )			1.63 ( 1.58 to 1.68 )
	2023	Female	55603.55 ( 51746.25 to 59461.66 )			5.33 ( 5.02 to 5.64 )			39704.51 ( 36668.43 to 42741.57 )			3.83 ( 3.59 to 4.08 )			18398.68 ( 16948.1 to 19850.27 )			1.74 ( 1.67 to 1.82 )
	2024	Female	58481.32 ( 52783.16 to 64180.27 )			5.36 ( 4.88 to 5.84 )			40673.9 ( 36271.68 to 45077.12 )			3.76 ( 3.38 to 4.13 )			20508.18 ( 18689.94 to 22327.4 )			1.86 ( 1.75 to 1.97 )
	2025	Female	61621.72 ( 53506.78 to 69737.4 )			5.39 ( 4.71 to 6.07 )			41741.32 ( 35616.3 to 47867.35 )			3.68 ( 3.16 to 4.2 )			22860.28 ( 20525.33 to 25196.21 )			1.98 ( 1.83 to 2.14 )
	2026	Female	64938.44 ( 53838.68 to 76038.93 )			5.42 ( 4.52 to 6.33 )			42835.76 ( 34666.75 to 51005.78 )			3.6 ( 2.93 to 4.27 )			25428.33 ( 22403.91 to 28453.72 )			2.11 ( 1.9 to 2.33 )
	2027	Female	68388.46 ( 53717.01 to 83060.63 )			5.46 ( 4.31 to 6.61 )			43928.09 ( 33407.81 to 54449.4 )			3.53 ( 2.7 to 4.36 )			28186.83 ( 24278.54 to 32096.07 )			2.25 ( 1.98 to 2.53 )
	2028	Female	72224.76 ( 53297.31 to 91152.93 )			5.5 ( 4.08 to 6.92 )			45183.92 ( 31960.93 to 58407.94 )			3.46 ( 2.46 to 4.46 )			31256.02 ( 26230.67 to 36282.33 )			2.39 ( 2.04 to 2.74 )
	2029	Female	76635.22 ( 52626.04 to 100645.14 )			5.54 ( 3.83 to 7.25 )			46707.15 ( 30361.24 to 63054.12 )			3.39 ( 2.22 to 4.56 )			34754.59 ( 28325.61 to 41184.53 )			2.54 ( 2.11 to 2.98 )
	2030	Female	81507.27 ( 51502.2 to 111513.13 )			5.59 ( 3.57 to 7.6 )			48403.83 ( 28491.26 to 68317.48 )			3.32 ( 1.98 to 4.67 )			38667.79 ( 30505 to 46831.56 )			2.7 ( 2.16 to 3.24 )
	2031	Female	86760.48 ( 49749.29 to 123772.53 )			5.63 ( 3.28 to 7.98 )			50206.27 ( 26259.42 to 74154.22 )			3.26 ( 1.73 to 4.78 )			42985.05 ( 32708.84 to 53262.28 )			2.87 ( 2.22 to 3.51 )
	2032	Female	92329.27 ( 47199.51 to 137459.98 )			5.68 ( 2.97 to 8.39 )			52069.93 ( 23593.16 to 80547.84 )			3.19 ( 1.49 to 4.9 )			47686.82 ( 34867.07 to 60507.62 )			3.04 ( 2.26 to 3.81 )
	2033	Female	98506.98 ( 43852.08 to 153162.96 )			5.73 ( 2.65 to 8.81 )			54163.03 ( 20508.73 to 87818.49 )			3.13 ( 1.24 to 5.02 )			52940.26 ( 37044.66 to 68836.98 )			3.22 ( 2.3 to 4.14 )
	2034	Female	105527.2 ( 39583.67 to 171471.94 )			5.78 ( 2.3 to 9.26 )			56596.44 ( 16943 to 96251.07 )			3.07 ( 1 to 5.14 )			58916.55 ( 39281.95 to 78552.36 )			3.41 ( 2.32 to 4.49 )
	2035	Female	113237.8 ( 34056.01 to 192420.97 )			5.84 ( 1.93 to 9.74 )			59255.12 ( 12731.23 to 105780.89 )			3.01 ( 0.76 to 5.27 )			65605.76 ( 41472.1 to 89740.74 )			3.61 ( 2.34 to 4.87 )
	2036	Female	121495.02 ( 26939.54 to 216052.01 )			5.89 ( 1.55 to 10.24 )			62037.69 ( 7728.33 to 116350.14 )			2.95 ( 0.51 to 5.39 )			72987.07 ( 43492.47 to 102483.07 )			3.81 ( 2.35 to 5.28 )
	2037	Female	130157.48 ( 17910.43 to 242407.63 )			5.95 ( 1.14 to 10.76 )			64862.8 ( 1816.01 to 127924.12 )			2.9 ( 0.27 to 5.52 )			81014.92 ( 45199.93 to 116831.43 )			4.03 ( 2.34 to 5.72 )
	2038	Female	139511.31 ( 6686.46 to 272352.86 )			6.01 ( 0.72 to 11.31 )			67876.41 ( 0 to 140925.51 )			2.84 ( 0.04 to 5.65 )			89956.81 ( 46619.58 to 133295.69 )			4.26 ( 2.32 to 6.2 )
	2039	Female	149911.11 ( 0 to 307051.71 )			6.08 ( 0.27 to 11.88 )			71240.68 ( 0 to 155901.19 )			2.79 ( -0.2 to 5.77 )			100076.07 ( 47720.27 to 152433.65 )			4.5 ( 2.29 to 6.72 )
	2040	Female	161331 ( 0 to 347068.83 )			6.14 ( -0.2 to 12.49 )			74916.75 ( 0 to 173050.08 )			2.74 ( -0.43 to 5.9 )			111315.09 ( 48269.71 to 174363.15 )			4.76 ( 2.24 to 7.27 )
	2041	Female	173758.35 ( 0 to 393093.53 )			6.21 ( -0.69 to 13.12 )			78874.47 ( 0 to 192628.48 )			2.69 ( -0.66 to 6.03 )			123595.28 ( 48016.68 to 199179.56 )			5.02 ( 2.17 to 7.88 )
	2042	Female	187196.08 ( 0 to 445975.78 )			6.28 ( -1.21 to 13.78 )			83103.01 ( 0 to 214992.93 )			2.64 ( -0.89 to 6.16 )			136794.92 ( 46684.73 to 226913.95 )			5.3 ( 2.08 to 8.53 )
	2043	Female	202219.16 ( 0 to 508152.19 )			6.36 ( -1.75 to 14.47 )			87856.59 ( 0 to 241298.88 )			2.59 ( -1.11 to 6.29 )			151271.25 ( 44161.4 to 258402 )			5.6 ( 1.96 to 9.23 )
	2044	Female	219344.94 ( 0 to 582423.21 )			6.44 ( -2.32 to 15.19 )			93333.14 ( 0 to 272816.09 )			2.54 ( -1.33 to 6.42 )			167441.75 ( 40251.34 to 294680.39 )			5.9 ( 1.83 to 9.98 )
	2045	Female	238525.94 ( 0 to 670608.17 )			6.52 ( -2.91 to 15.95 )			99463.83 ( 0 to 310293.3 )			2.5 ( -1.55 to 6.55 )			185272.92 ( 34566.29 to 336092.68 )			6.23 ( 1.66 to 10.79 )
	2022	Both	81163.3 ( 76823.26 to 85504.99 )			4.63 ( 4.39 to 4.88 )			61540.62 ( 57978.75 to 65104.45 )			3.54 ( 3.34 to 3.75 )			23093.93 ( 21195.38 to 24994.5 )			1.3 ( 1.2 to 1.41 )
	2023	Both	84680.96 ( 78451.88 to 90911.68 )			4.65 ( 4.31 to 4.99 )			62707.36 ( 57649.65 to 67767.04 )			3.47 ( 3.19 to 3.75 )			25663.23 ( 23386.68 to 27941.79 )			1.39 ( 1.27 to 1.52 )
	2024	Both	88835.08 ( 79742.69 to 97929.06 )			4.66 ( 4.19 to 5.14 )			64245.34 ( 56994.39 to 71498.27 )			3.4 ( 3.02 to 3.78 )			28639.46 ( 25792.21 to 31488.72 )			1.49 ( 1.34 to 1.64 )
	2025	Both	93350.63 ( 80507.12 to 106195.67 )			4.68 ( 4.04 to 5.32 )			65926.28 ( 55902.28 to 75952.28 )			3.34 ( 2.83 to 3.84 )			31961.31 ( 28311.81 to 35612.82 )			1.59 ( 1.41 to 1.77 )
	2026	Both	98073.17 ( 80616.37 to 115531.48 )			4.71 ( 3.87 to 5.54 )			67623.78 ( 54309.51 to 80940.05 )			3.27 ( 2.63 to 3.92 )			35585.94 ( 30865.56 to 40308.32 )			1.7 ( 1.48 to 1.93 )
	2027	Both	102930.05 ( 79983.23 to 125878.37 )			4.74 ( 3.68 to 5.79 )			69287.18 ( 52194.32 to 86382.07 )			3.22 ( 2.43 to 4.01 )			39476.23 ( 33382.03 to 45572.45 )			1.82 ( 1.54 to 2.1 )
	2028	Both	108338.41 ( 78876.15 to 137802.2 )			4.78 ( 3.48 to 6.07 )			71204.26 ( 49770.33 to 92640.26 )			3.17 ( 2.21 to 4.12 )			43819.28 ( 35983 to 51657.6 )			1.94 ( 1.59 to 2.28 )
	2029	Both	114594.33 ( 77374.54 to 151815.71 )			4.82 ( 3.25 to 6.38 )			73551.87 ( 47099.42 to 100006.43 )			3.12 ( 2 to 4.24 )			48793.51 ( 38758.34 to 58830.79 )			2.07 ( 1.64 to 2.49 )
	2030	Both	121501.59 ( 75161.15 to 167843.74 )			4.87 ( 3.01 to 6.73 )			76167.2 ( 43985.5 to 108351.08 )			3.08 ( 1.78 to 4.38 )			54369.58 ( 41608.98 to 67132.36 )			2.2 ( 1.69 to 2.72 )
	2031	Both	128919.05 ( 71965.09 to 185874.85 )			4.93 ( 2.75 to 7.11 )			78933.96 ( 40278.98 to 117591.18 )			3.04 ( 1.55 to 4.53 )			60524.3 ( 44433.23 to 76617.66 )			2.35 ( 1.72 to 2.97 )
	2032	Both	136743.58 ( 67541.43 to 205947.78 )			5 ( 2.47 to 7.53 )			81780.03 ( 35865.83 to 127696.55 )			3.01 ( 1.32 to 4.7 )			67225.86 ( 47117.98 to 87336.18 )			2.5 ( 1.75 to 3.25 )
	2033	Both	145436.94 ( 61896.82 to 228979.34 )			5.08 ( 2.16 to 7.99 )			84989.22 ( 30773.9 to 139206.94 )			2.98 ( 1.08 to 4.89 )			74727.18 ( 49744.69 to 99712.33 )			2.66 ( 1.77 to 3.55 )
	2034	Both	155352.65 ( 54838.23 to 255869.63 )			5.16 ( 1.82 to 8.51 )			88744.56 ( 24895.42 to 152596.18 )			2.97 ( 0.83 to 5.1 )			83286.31 ( 52350.8 to 114224.71 )			2.84 ( 1.78 to 3.89 )
	2035	Both	166242.6 ( 45852.27 to 286635.77 )			5.26 ( 1.45 to 9.08 )			92854.82 ( 17961.25 to 167752.85 )			2.95 ( 0.57 to 5.33 )			92885.55 ( 54756.28 to 131017.97 )			3.02 ( 1.78 to 4.26 )
	2036	Both	177879.5 ( 34447.06 to 321316.44 )			5.38 ( 1.04 to 9.71 )			97155.3 ( 9736.61 to 184584.03 )			2.94 ( 0.3 to 5.59 )			103493.93 ( 56758.38 to 150234.45 )			3.21 ( 1.76 to 4.67 )
	2037	Both	190058.16 ( 20150.96 to 359983.14 )			5.5 ( 0.58 to 10.43 )			101520.33 ( 1816.01 to 203048.22 )			2.94 ( 0.05 to 5.89 )			115052.72 ( 58123.91 to 171989.49 )			3.42 ( 1.73 to 5.12 )
	2038	Both	203216.73 ( 6686.46 to 403973.08 )			5.65 ( 0.19 to 11.23 )			106192.43 ( 0 to 223860.49 )			2.95 ( 0 to 6.23 )			127961.22 ( 58832.8 to 197101.06 )			3.65 ( 1.67 to 5.62 )
	2039	Both	217883.85 ( 0 to 455067.5 )			5.81 ( 0 to 12.13 )			111435.96 ( 0 to 247939.06 )			2.97 ( 0 to 6.61 )			142618.02 ( 58777.57 to 226484.25 )			3.88 ( 1.59 to 6.17 )
	2040	Both	234013.84 ( 0 to 514132.83 )			5.99 ( 0 to 13.16 )			117188.89 ( 0 to 275635.21 )			2.99 ( 0 to 7.04 )			158956.15 ( 57554.41 to 260405.82 )			4.14 ( 1.49 to 6.79 )
	2041	Both	251590.21 ( 0 to 582256.67 )			6.19 ( 0 to 14.32 )			123408.35 ( 0 to 307415.51 )			3.03 ( 0 to 7.54 )			176885.63 ( 54759.88 to 299126.76 )			4.41 ( 1.35 to 7.47 )
	2042	Both	270633.52 ( 0 to 660823.84 )			6.41 ( 0 to 15.67 )			130086.24 ( 0 to 343934.82 )			3.07 ( 0 to 8.12 )			196265.76 ( 49939.18 to 342851.6 )			4.7 ( 1.18 to 8.23 )
	2043	Both	291989.63 ( 0 to 753609.03 )			6.67 ( 0 to 17.22 )			137628.28 ( 0 to 387149.66 )			3.13 ( 0 to 8.8 )			217658.39 ( 44161.4 to 393058.39 )			5.02 ( 1.01 to 9.08 )
	2044	Both	316410.22 ( 0 to 864965.59 )			6.95 ( 0 to 19.01 )			146352.81 ( 0 to 439243.56 )			3.19 ( 0 to 9.59 )			241706.5 ( 40251.34 to 451571.78 )			5.35 ( 0.88 to 10.03 )
	2045	Both	343821.34 ( 0 to 997836.09 )			7.27 ( 0 to 21.12 )			156158.34 ( 0 to 501606.69 )			3.28 ( 0 to 10.53 )			268380.03 ( 34566.29 to 519164.64 )			5.71 ( 0.72 to 11.09 )
DALYs
	2022	Male	592191.95 ( 567912.89 to 616471.01 )			68.31 ( 66.38 to 70.25 )			469195.2 ( 449801.73 to 488588.67 )			54.87 ( 53.25 to 56.48 )			140069.64 ( 117714.54 to 162424.75 )			15.79 ( 14.67 to 16.91 )
	2023	Male	615987.4 ( 579043.6 to 652931.2 )			68.47 ( 64.91 to 72.04 )			478360.01 ( 448578.35 to 508141.67 )			53.92 ( 50.95 to 56.89 )			154344.81 ( 128381.86 to 180307.77 )			16.85 ( 15.36 to 18.33 )
	2024	Male	643130.86 ( 587203.43 to 699058.29 )			68.66 ( 63.06 to 74.27 )			489540.4 ( 444715.97 to 534364.84 )			53 ( 48.4 to 57.6 )			170585.67 ( 139633.3 to 201538.05 )			17.96 ( 15.97 to 19.95 )
	2025	Male	672267.1 ( 591813.75 to 752720.46 )			68.89 ( 60.92 to 76.87 )			501540.8 ( 437926.22 to 565155.38 )			52.11 ( 45.68 to 58.54 )			188526.2 ( 150901.13 to 226151.26 )			19.13 ( 16.49 to 21.76 )
	2026	Male	702469.73 ( 592199.98 to 812739.48 )			69.15 ( 58.51 to 79.78 )			513544.18 ( 427819.5 to 599268.86 )			51.24 ( 42.82 to 59.65 )			207958.87 ( 161679.97 to 254237.77 )			20.36 ( 16.93 to 23.78 )
	2027	Male	733283.23 ( 587879 to 878687.46 )			69.44 ( 55.87 to 83 )			525207.82 ( 414248.79 to 636166.84 )			50.39 ( 39.87 to 60.91 )			228738.12 ( 171539.23 to 285937 )			21.65 ( 17.27 to 26.03 )
	2028	Male	766857.95 ( 580323.84 to 953392.06 )			69.76 ( 53 to 86.52 )			538164.32 ( 398520.8 to 677807.83 )			49.57 ( 36.83 to 62.3 )			251758.34 ( 180831.97 to 322684.71 )			23.01 ( 17.52 to 28.5 )
	2029	Male	804724.84 ( 570055.4 to 1039394.28 )			70.12 ( 49.92 to 90.32 )			553441.51 ( 381120.66 to 725762.37 )			48.77 ( 33.74 to 63.81 )			277824.7 ( 189706.04 to 365943.36 )			24.44 ( 17.66 to 31.23 )
	2030	Male	845632.85 ( 555333.88 to 1135931.82 )			70.51 ( 46.63 to 94.39 )			569976.64 ( 360900.5 to 779052.78 )			48 ( 30.6 to 65.41 )			306717.04 ( 197472.47 to 415961.61 )			25.96 ( 17.69 to 34.23 )
	2031	Male	888592.69 ( 534705.21 to 1242480.16 )			70.94 ( 43.13 to 98.74 )			586929.63 ( 336991.77 to 836867.5 )			47.25 ( 27.42 to 67.08 )			338217.13 ( 203407.37 to 473026.89 )			27.55 ( 17.59 to 37.51 )
	2032	Male	932953.38 ( 506999.56 to 1358907.2 )			71.4 ( 39.42 to 103.38 )			603828.86 ( 308845.8 to 898811.92 )			46.52 ( 24.2 to 68.83 )			372121.28 ( 206771.15 to 537471.41 )			29.23 ( 17.33 to 41.12 )
	2033	Male	980967.36 ( 472558.7 to 1489376.02 )			71.9 ( 35.5 to 108.3 )			622290.93 ( 276948.79 to 967633.06 )			45.81 ( 20.97 to 70.64 )			409389.18 ( 207414.01 to 611364.36 )			30.99 ( 16.92 to 45.06 )
	2034	Male	1034422.25 ( 430843.14 to 1638001.37 )			72.43 ( 31.37 to 113.49 )			643399.85 ( 241083.46 to 1045716.24 )			45.12 ( 17.72 to 72.52 )			451160.02 ( 204984.7 to 697335.34 )			32.85 ( 16.34 to 49.37 )
	2035	Male	1091971.67 ( 379565.23 to 1804378.11 )			73 ( 27.03 to 118.96 )			666026.15 ( 199947.61 to 1132104.69 )			44.45 ( 14.46 to 74.44 )			497540.76 ( 198352.14 to 796729.37 )			34.82 ( 15.56 to 54.08 )
	2036	Male	1152451.57 ( 316639.97 to 1988263.18 )			73.59 ( 22.47 to 124.72 )			689195.35 ( 152486.18 to 1225904.51 )			43.79 ( 11.19 to 76.39 )			548639.07 ( 186205.72 to 911072.42 )			36.89 ( 14.56 to 59.22 )
	2037	Male	1214983.61 ( 240148.41 to 2189818.8 )			74.23 ( 17.68 to 130.79 )			712268.58 ( 97881.42 to 1326655.74 )			43.15 ( 7.92 to 78.39 )			604594.73 ( 167071.38 to 1042137.67 )			39.07 ( 13.32 to 64.82 )
	2038	Male	1281408.87 ( 148592.61 to 2414225.13 )			74.9 ( 12.65 to 137.15 )			736471.07 ( 35553.14 to 1437395.13 )			42.53 ( 4.64 to 80.42 )			667376.44 ( 139645.04 to 1195162.52 )			41.37 ( 11.81 to 70.92 )
	2039	Male	1354123.89 ( 39682.5 to 2668647.63 )			75.6 ( 7.39 to 143.81 )			763212.15 ( 0 to 1562119 )			41.93 ( 1.38 to 82.49 )			738716.12 ( 101991.32 to 1375755.92 )			43.78 ( 10.01 to 77.56 )
	2040	Male	1433036.36 ( 0 to 2956365.24 )			76.33 ( 1.89 to 150.78 )			792222.52 ( 0 to 1701980.26 )			41.35 ( -1.88 to 84.58 )			818413.13 ( 51265.5 to 1586662.64 )			46.33 ( 7.89 to 84.77 )
	2041	Male	1518277.96 ( 0 to 3281634.8 )			77.1 ( -3.87 to 158.06 )			823323.28 ( 0 to 1858511.87 )			40.77 ( -5.14 to 86.67 )			906213.62 ( 0 to 1830925.27 )			49.02 ( 5.42 to 92.61 )
	2042	Male	1610274.58 ( 0 to 3650076.18 )			77.89 ( -9.89 to 165.68 )			856595.76 ( 0 to 2034122.38 )			40.21 ( -8.38 to 88.79 )			1001780.94 ( 0 to 2111856.21 )			51.84 ( 2.56 to 101.11 )
	2043	Male	1712626.54 ( 0 to 4075740.44 )			78.73 ( -16.18 to 173.64 )			894041.57 ( 0 to 2236428.22 )			39.66 ( -11.61 to 90.93 )			1107670.02 ( 0 to 2439548.74 )			54.8 ( -0.72 to 110.32 )
	2044	Male	1828027.3 ( 0 to 4573090.11 )			79.58 ( -22.75 to 181.92 )			936926.93 ( 0 to 2472693.8 )			39.13 ( -14.83 to 93.08 )			1227001.98 ( 0 to 2827187.64 )			57.9 ( -4.46 to 120.27 )
	2045	Male	1955447.48 ( 0 to 5149546.67 )			80.47 ( -29.61 to 190.55 )			984311.38 ( 0 to 2745536.85 )			38.6 ( -18.03 to 95.23 )			1360254.94 ( 0 to 3284004.27 )			61.16 ( -8.7 to 131.03 )
	2022	Female	1090386.48 ( 1046131.13 to 1134641.83 )			102.46 ( 99.7 to 105.23 )			778875 ( 748776.41 to 808973.58 )			73.98 ( 71.95 to 76 )			349331.76 ( 290672.04 to 407991.48 )			32.03 ( 29.7 to 34.36 )
	2023	Female	1149964.68 ( 1084482.76 to 1215446.6 )			103.87 ( 98.87 to 108.87 )			800874.65 ( 754630.86 to 847118.43 )			73.12 ( 69.4 to 76.84 )			384235.5 ( 317077.69 to 451393.31 )			33.92 ( 30.97 to 36.87 )
	2024	Female	1217152.79 ( 1118984.53 to 1315321.04 )			105.36 ( 97.5 to 113.22 )			826534.43 ( 756577.9 to 896490.96 )			72.29 ( 66.5 to 78.08 )			423682.97 ( 345240.36 to 502125.58 )			35.91 ( 32.11 to 39.71 )
	2025	Female	1290306.82 ( 1148764.97 to 1431848.67 )			106.93 ( 95.68 to 118.17 )			854342.55 ( 754311.03 to 954374.06 )			71.49 ( 63.36 to 79.63 )			467209.75 ( 374091.08 to 560328.42 )			38 ( 33.12 to 42.88 )
	2026	Female	1368197.75 ( 1172581.33 to 1563814.17 )			108.57 ( 93.45 to 123.69 )			883151.44 ( 747148.42 to 1019154.46 )			70.71 ( 60.01 to 81.41 )			514425.77 ( 402617.8 to 626233.74 )			40.19 ( 33.99 to 46.39 )
	2027	Female	1449883.42 ( 1189013.49 to 1710753.36 )			110.28 ( 90.82 to 129.75 )			912292.96 ( 734544.9 to 1090041.02 )			69.94 ( 56.49 to 83.4 )			565022.74 ( 429902.54 to 700142.94 )			42.49 ( 34.73 to 50.26 )
	2028	Female	1539083.31 ( 1200234.49 to 1877932.13 )			112.07 ( 87.79 to 136.36 )			944232.56 ( 718337.48 to 1170127.63 )			69.2 ( 52.82 to 85.58 )			620576.36 ( 456469.65 to 784683.07 )			44.92 ( 35.32 to 54.52 )
	2029	Female	1638912.48 ( 1207119.37 to 2070705.59 )			113.95 ( 84.38 to 143.52 )			980691.13 ( 699246.33 to 1262135.93 )			68.48 ( 49.04 to 87.93 )			682718.31 ( 482684.02 to 882752.6 )			47.47 ( 35.75 to 59.19 )
	2030	Female	1747787.86 ( 1206489.72 to 2289085.99 )			115.92 ( 80.58 to 151.26 )			1020176.23 ( 675380.47 to 1364972 )			67.8 ( 45.15 to 90.44 )			751360.26 ( 507472.21 to 995248.32 )			50.16 ( 36.03 to 64.3 )
	2031	Female	1864280.12 ( 1195289.41 to 2533270.83 )			118 ( 76.39 to 159.6 )			1061358.23 ( 645110.13 to 1477606.33 )			67.13 ( 41.17 to 93.09 )			826436.09 ( 529678.47 to 1123193.71 )			53.01 ( 36.12 to 69.9 )
	2032	Female	1986821.56 ( 1170399.47 to 2803243.64 )			120.16 ( 71.78 to 168.53 )			1103155.58 ( 607107.2 to 1599203.97 )			66.48 ( 37.1 to 95.85 )			907907.39 ( 548071.98 to 1267742.8 )			56.01 ( 36 to 76.02 )
	2033	Female	2119845.68 ( 1132138.86 to 3107552.5 )			122.41 ( 66.74 to 178.07 )			1148232.93 ( 562105.67 to 1734360.19 )			65.84 ( 32.95 to 98.73 )			997903.98 ( 562573.8 to 1433234.16 )			59.18 ( 35.67 to 82.7 )
	2034	Female	2267461.61 ( 1079415.04 to 3455508.17 )			124.76 ( 61.26 to 188.27 )			1198627.62 ( 509799.98 to 1887455.25 )			65.24 ( 28.74 to 101.73 )			1098716.64 ( 572687.17 to 1624746.1 )			62.55 ( 35.09 to 90 )
	2035	Female	2427674.52 ( 1007251.04 to 3848098.01 )			127.23 ( 55.31 to 199.15 )			1252589.3 ( 447816.04 to 2057362.56 )			64.66 ( 24.47 to 104.85 )			1210603.21 ( 576346.6 to 1844859.82 )			66.11 ( 34.24 to 97.98 )
	2036	Female	2598429.94 ( 910675.65 to 4286184.23 )			129.83 ( 48.89 to 210.78 )			1308402.03 ( 374056.09 to 2242747.98 )			64.1 ( 20.14 to 108.07 )			1333731.49 ( 571158 to 2096304.99 )			69.89 ( 33.09 to 106.7 )
	2037	Female	2777214.05 ( 784605.79 to 4769822.3 )			132.56 ( 41.95 to 223.16 )			1364510.04 ( 286739.49 to 2442280.58 )			63.56 ( 15.75 to 111.38 )			1468197.59 ( 554414.64 to 2381980.54 )			73.91 ( 31.6 to 116.22 )
	2038	Female	2967840.95 ( 625635 to 5310046.9 )			135.39 ( 34.47 to 236.32 )			1422994.33 ( 184918.16 to 2661070.51 )			63.05 ( 11.31 to 114.79 )			1617923.79 ( 524392.57 to 2711455 )			78.18 ( 29.73 to 126.62 )
	2039	Female	3176178.66 ( 428942.96 to 5923414.36 )			138.36 ( 26.42 to 250.3 )			1486636.02 ( 66789.1 to 2906496.58 )			62.56 ( 6.82 to 118.3 )			1786516.68 ( 478052.04 to 3094999.64 )			82.72 ( 27.45 to 137.99 )
	2040	Female	3402803.24 ( 186821.5 to 6618810.18 )			141.48 ( 17.77 to 265.18 )			1555166.47 ( 0 to 3181006.86 )			62.1 ( 2.29 to 121.92 )			1973469.21 ( 410140.3 to 3536861.97 )			87.55 ( 24.69 to 150.4 )
	2041	Female	3648337.07 ( 0 to 7406466.08 )			144.77 ( 8.48 to 281.05 )			1628227.59 ( 0 to 3487212.63 )			61.67 ( -2.3 to 125.64 )			2177981.8 ( 315141.11 to 4041248.04 )			92.69 ( 21.42 to 163.97 )
	2042	Female	3913008.19 ( 0 to 8297321.4 )			148.22 ( -1.49 to 297.93 )			1705574.25 ( 0 to 3828381.45 )			61.26 ( -6.93 to 129.46 )			2398911.12 ( 187328.09 to 4612177.13 )			98.17 ( 17.56 to 178.79 )
	2043	Female	4205087.33 ( 0 to 9321549.15 )			151.82 ( -12.2 to 315.84 )			1791072.17 ( 0 to 4217897.83 )			60.88 ( -11.62 to 133.38 )			2640272.09 ( 23942.1 to 5264314.08 )			104.01 ( 13.04 to 194.97 )
	2044	Female	4532126.77 ( 0 to 10512837.38 )			155.57 ( -23.68 to 334.82 )			1887565.68 ( 0 to 4669177.81 )			60.52 ( -16.35 to 137.39 )			2907919.21 ( 0 to 6018274.2 )			110.22 ( 7.81 to 212.63 )
	2045	Female	4893096.74 ( 0 to 11889868.53 )			159.5 ( -35.98 to 354.98 )			1993495.22 ( 0 to 5186742.03 )			60.18 ( -21.14 to 141.51 )			3203523.96 ( 0 to 6888787.99 )			116.84 ( 1.76 to 231.91 )
	2022	Both	1682578.43 ( 1614044.02 to 1751112.84 )			87.35 ( 83.79 to 90.91 )			1248070.2 ( 1198578.14 to 1297562.25 )			65.66 ( 63.06 to 68.27 )			489401.4 ( 408386.58 to 570416.23 )			24.8 ( 20.69 to 28.9 )
	2023	Both	1765952.08 ( 1663526.37 to 1868377.8 )			88.23 ( 83.12 to 93.35 )			1279234.65 ( 1203209.21 to 1355260.1 )			64.78 ( 60.93 to 68.63 )			538580.31 ( 445459.55 to 631701.08 )			26.33 ( 21.78 to 30.89 )
	2024	Both	1860283.65 ( 1706187.96 to 2014379.33 )			89.18 ( 81.8 to 96.57 )			1316074.83 ( 1201293.87 to 1430855.8 )			63.95 ( 58.37 to 69.52 )			594268.64 ( 484873.66 to 703663.62 )			27.94 ( 22.8 to 33.09 )
	2025	Both	1962573.92 ( 1740578.72 to 2184569.13 )			90.23 ( 80.03 to 100.43 )			1355883.35 ( 1192237.25 to 1519529.44 )			63.16 ( 55.54 to 70.78 )			655735.95 ( 524992.21 to 786479.69 )			29.65 ( 23.74 to 35.56 )
	2026	Both	2070667.48 ( 1764781.32 to 2376553.65 )			91.38 ( 77.89 to 104.87 )			1396695.62 ( 1174967.92 to 1618423.32 )			62.43 ( 52.52 to 72.34 )			722384.64 ( 564297.77 to 880471.52 )			31.46 ( 24.57 to 38.34 )
	2027	Both	2183166.65 ( 1776892.49 to 2589440.81 )			92.65 ( 75.41 to 109.88 )			1437500.77 ( 1148793.69 to 1726207.86 )			61.76 ( 49.36 to 74.16 )			793760.86 ( 601441.78 to 986079.94 )			33.37 ( 25.28 to 41.46 )
	2028	Both	2305941.26 ( 1780558.32 to 2831324.19 )			94.03 ( 72.61 to 115.44 )			1482396.88 ( 1116858.29 to 1847935.47 )			61.15 ( 46.08 to 76.22 )			872334.7 ( 637301.62 to 1107367.78 )			35.4 ( 25.86 to 44.94 )
	2029	Both	2443637.32 ( 1777174.77 to 3110099.87 )			95.53 ( 69.49 to 121.58 )			1534132.64 ( 1080366.98 to 1987898.3 )			60.61 ( 42.69 to 78.53 )			960543.01 ( 672390.06 to 1248695.96 )			37.56 ( 26.28 to 48.83 )
	2030	Both	2593420.71 ( 1761823.59 to 3425017.82 )			97.19 ( 66.03 to 128.35 )			1590152.88 ( 1036280.97 to 2144024.78 )			60.15 ( 39.2 to 81.09 )			1058077.3 ( 704944.68 to 1411209.93 )			39.85 ( 26.54 to 53.16 )
	2031	Both	2752872.81 ( 1729994.62 to 3775751 )			99.02 ( 62.23 to 135.8 )			1648287.86 ( 982101.9 to 2314473.82 )			59.75 ( 35.61 to 83.9 )			1164653.22 ( 733085.84 to 1596220.6 )			42.3 ( 26.62 to 57.99 )
	2032	Both	2919774.94 ( 1677399.04 to 4162150.84 )			101.02 ( 58.04 to 144 )			1706984.44 ( 915953 to 2498015.89 )			59.44 ( 31.9 to 86.98 )			1280028.67 ( 754843.13 to 1805214.21 )			44.92 ( 26.48 to 63.37 )
	2033	Both	3100813.04 ( 1604697.56 to 4596928.52 )			103.21 ( 53.41 to 153 )			1770523.86 ( 839054.46 to 2701993.25 )			59.21 ( 28.06 to 90.35 )			1407293.16 ( 769987.81 to 2044598.52 )			47.73 ( 26.1 to 69.37 )
	2034	Both	3301883.86 ( 1510258.18 to 5093509.54 )			105.6 ( 48.3 to 162.9 )			1842027.46 ( 750883.44 to 2933171.49 )			59.07 ( 24.08 to 94.05 )			1549876.65 ( 777671.87 to 2322081.44 )			50.75 ( 25.44 to 76.06 )
	2035	Both	3519646.2 ( 1386816.27 to 5652476.12 )			108.22 ( 42.63 to 173.81 )			1918615.45 ( 647763.65 to 3189467.25 )			59.02 ( 19.93 to 98.12 )			1708143.97 ( 774698.75 to 2641589.19 )			53.99 ( 24.45 to 83.53 )
	2036	Both	3750881.52 ( 1227315.62 to 6274447.41 )			111.11 ( 36.34 to 185.88 )			1997597.38 ( 526542.27 to 3468652.49 )			59.08 ( 15.57 to 102.59 )			1882370.56 ( 757363.72 to 3007377.41 )			57.49 ( 23.08 to 91.9 )
	2037	Both	3992197.65 ( 1024754.2 to 6959641.11 )			114.29 ( 29.31 to 199.27 )			2076778.62 ( 384620.92 to 3768936.32 )			59.24 ( 10.96 to 107.52 )			2072792.32 ( 721486.02 to 3424118.21 )			61.27 ( 21.26 to 101.29 )
	2038	Both	4249249.82 ( 774227.61 to 7724272.03 )			117.78 ( 21.42 to 214.13 )			2159465.41 ( 220471.29 to 4098465.64 )			59.52 ( 6.06 to 112.98 )			2285300.23 ( 664037.61 to 3906617.52 )			65.37 ( 18.9 to 111.83 )
	2039	Both	4530302.56 ( 468625.46 to 8592061.99 )			121.6 ( 12.52 to 230.68 )			2249848.17 ( 66789.1 to 4468615.58 )			59.93 ( 1.77 to 119.04 )			2525232.8 ( 580043.35 to 4470755.56 )			69.8 ( 15.92 to 123.7 )
	2040	Both	4835839.6 ( 186821.5 to 9575175.42 )			125.8 ( 4.82 to 249.17 )			2347388.98 ( 0 to 4882987.12 )			60.47 ( 0 to 125.81 )			2791882.34 ( 461405.8 to 5123524.61 )			74.62 ( 12.21 to 137.1 )
	2041	Both	5166615.03 ( 0 to 10688100.89 )			130.45 ( 0 to 269.96 )			2451550.88 ( 0 to 5345724.5 )			61.15 ( 0 to 133.38 )			3084195.42 ( 315141.11 to 5872173.31 )			79.87 ( 8.05 to 152.28 )
	2042	Both	5523282.76 ( 0 to 11947397.58 )			135.58 ( 0 to 293.41 )			2562170.01 ( 0 to 5862503.83 )			61.99 ( 0 to 141.9 )			3400692.06 ( 187328.09 to 6724033.34 )			85.6 ( 4.61 to 169.53 )
	2043	Both	5917713.87 ( 0 to 13397289.6 )			141.23 ( 0 to 319.93 )			2685113.74 ( 0 to 6454326.05 )			63 ( 0 to 151.52 )			3747942.12 ( 23942.1 to 7703862.82 )			91.86 ( 0.55 to 189.16 )
	2044	Both	6360154.07 ( 0 to 15085927.48 )			147.47 ( 0 to 350.03 )			2824492.61 ( 0 to 7141871.61 )			64.2 ( 0 to 162.43 )			4134921.19 ( 0 to 8845461.85 )			98.71 ( 0 to 211.6 )
	2045	Both	6848544.22 ( 0 to 17039415.2 )			154.37 ( 0 to 384.38 )			2977806.6 ( 0 to 7932278.88 )			65.6 ( 0 to 174.88 )			4563778.9 ( 0 to 10172792.26 )			106.22 ( 0 to 237.32 )
YLDs
	2022	Male	193242.09 ( 183862.96 to 202621.21 )			21.33 ( 20.64 to 22.02 )			154276.58 ( 146567.04 to 161986.11 )			17.27 ( 16.69 to 17.85 )			45716.9 ( 41375.06 to 50058.74 )			4.9 ( 4.65 to 5.15 )
	2023	Male	202964.53 ( 188957.99 to 216971.07 )			21.61 ( 20.34 to 22.88 )			159034.88 ( 147698.52 to 170371.25 )			17.17 ( 16.13 to 18.22 )			51147.49 ( 45283.07 to 57011.91 )			5.32 ( 4.89 to 5.75 )
	2024	Male	213826.61 ( 192779.37 to 234873.84 )			21.9 ( 19.9 to 23.9 )			164441.22 ( 147700.61 to 181181.83 )			17.08 ( 15.46 to 18.7 )			57337.18 ( 49040.11 to 65634.24 )			5.77 ( 5.09 to 6.46 )
	2025	Male	225542.2 ( 195243.91 to 255840.49 )			22.21 ( 19.35 to 25.07 )			170220.66 ( 146561.19 to 193880.12 )			16.99 ( 14.72 to 19.26 )			64285.52 ( 52499.1 to 76071.93 )			6.25 ( 5.24 to 7.27 )
	2026	Male	237885.68 ( 196152.36 to 279618.99 )			22.53 ( 18.68 to 26.37 )			176156.9 ( 144178.83 to 208134.97 )			16.9 ( 13.91 to 19.89 )			72003.18 ( 55501.39 to 88504.98 )			6.77 ( 5.34 to 8.19 )
	2027	Male	250699.71 ( 195274.06 to 306125.37 )			22.86 ( 17.9 to 27.81 )			182117.89 ( 140457 to 223778.78 )			16.81 ( 13.04 to 20.59 )			80476.28 ( 57830.09 to 103122.47 )			7.32 ( 5.39 to 9.24 )
	2028	Male	264608.98 ( 192933.64 to 336284.32 )			23.2 ( 17.03 to 29.37 )			188570.76 ( 135722.96 to 241418.56 )			16.73 ( 12.12 to 21.34 )			90026.79 ( 59479.99 to 120573.6 )			7.9 ( 5.38 to 10.42 )
	2029	Male	280118.34 ( 189195.84 to 371040.84 )			23.55 ( 16.05 to 31.06 )			195854.74 ( 130085.36 to 261624.13 )			16.65 ( 11.15 to 22.15 )			100975.35 ( 60322.24 to 141628.46 )			8.53 ( 5.29 to 11.76 )
	2030	Male	296945.88 ( 183471.14 to 410420.61 )			23.93 ( 14.97 to 32.88 )			203700.91 ( 123170.31 to 284231.51 )			16.57 ( 10.14 to 23 )			113371.22 ( 59938.68 to 166803.77 )			9.19 ( 5.12 to 13.27 )
	2031	Male	314846.5 ( 175194.61 to 454498.39 )			24.31 ( 13.79 to 34.84 )			211876.59 ( 114650.6 to 309102.59 )			16.5 ( 9.09 to 23.9 )			127272.47 ( 57819.23 to 196725.72 )			9.91 ( 4.86 to 14.96 )
	2032	Male	333612.55 ( 163818.99 to 503406.11 )			24.71 ( 12.5 to 36.93 )			220213.28 ( 104255.55 to 336171.01 )			16.42 ( 8.01 to 24.83 )			142682.39 ( 53320.42 to 232044.36 )			10.67 ( 4.49 to 16.85 )
	2033	Male	353985.16 ( 149214.95 to 558755.36 )			25.13 ( 11.1 to 39.16 )			229228.7 ( 92020.48 to 366436.91 )			16.35 ( 6.89 to 25.81 )			160061.65 ( 45860.76 to 274262.54 )			11.48 ( 4 to 18.96 )
	2034	Male	376610.85 ( 130938.74 to 622282.96 )			25.56 ( 9.59 to 41.53 )			239313.72 ( 77750.5 to 400876.94 )			16.28 ( 5.73 to 26.82 )			179974.86 ( 34603.67 to 325370.03 )			12.34 ( 3.37 to 21.31 )
	2035	Male	401215.15 ( 108001.99 to 694428.32 )			26.01 ( 7.96 to 44.06 )			250183.02 ( 60907.86 to 439458.18 )			16.21 ( 4.55 to 27.87 )			202708.08 ( 18322.99 to 387236.3 )			13.26 ( 2.59 to 23.94 )
	2036	Male	427548.16 ( 79379.56 to 775716.76 )			26.47 ( 6.21 to 46.73 )			261574.99 ( 40983.83 to 482166.16 )			16.14 ( 3.33 to 28.95 )			228607.82 ( 0 to 462250.65 )			14.24 ( 1.63 to 26.85 )
	2037	Male	455378.42 ( 43984.01 to 866772.84 )			26.94 ( 4.33 to 49.56 )			273282.55 ( 17495.38 to 529073.61 )			16.08 ( 2.09 to 30.06 )			257981.66 ( 0 to 553249.98 )			15.28 ( 0.48 to 30.08 )
	2038	Male	485558.26 ( 966.71 to 970440.85 )			27.44 ( 2.33 to 52.54 )			285824.34 ( 0 to 581714.64 )			16.01 ( 0.82 to 31.2 )			292036.35 ( 0 to 665669.55 )			16.39 ( -0.89 to 33.66 )
	2039	Male	519018.66 ( 0 to 1090266.36 )			27.94 ( 0.19 to 55.7 )			299725.58 ( 0 to 641945.3 )			15.95 ( -0.48 to 32.37 )			331976.4 ( 0 to 806247.59 )			17.56 ( -2.5 to 37.61 )
	2040	Male	555767.89 ( 0 to 1228431.09 )			28.46 ( -2.09 to 59.02 )			314881.75 ( 0 to 710573.32 )			15.88 ( -1.8 to 33.57 )			378359.03 ( 0 to 981720.88 )			18.8 ( -4.37 to 41.98 )
	2041	Male	595871.9 ( 0 to 1387633.73 )			29 ( -4.52 to 62.52 )			331212.19 ( 0 to 788603.28 )			15.82 ( -3.14 to 34.78 )			431865.93 ( 0 to 1200881.4 )			20.13 ( -6.55 to 46.8 )
	2042	Male	639418.95 ( 0 to 1571135.72 )			29.55 ( -7.1 to 66.2 )			348677.97 ( 0 to 877333.22 )			15.76 ( -4.5 to 36.02 )			493092.78 ( 0 to 1474603.7 )			21.53 ( -9.04 to 52.1 )
	2043	Male	687843.65 ( 0 to 1786285.19 )			30.12 ( -9.83 to 70.06 )			368048.54 ( 0 to 980449.66 )			15.7 ( -5.89 to 37.28 )			564190.72 ( 0 to 1821458.29 )			23.01 ( -11.9 to 57.93 )
	2044	Male	742486.13 ( 0 to 2041758.21 )			30.7 ( -12.73 to 74.12 )			389956.12 ( 0 to 1102085.03 )			15.63 ( -7.3 to 38.57 )			648007.42 ( 0 to 2267714.56 )			24.58 ( -15.15 to 64.31 )
	2045	Male	803456.4 ( 0 to 2344552.35 )			31.3 ( -15.8 to 78.39 )			414258.99 ( 0 to 1244990.91 )			15.57 ( -8.72 to 39.87 )			746772.89 ( 0 to 2845062.03 )			26.23 ( -18.83 to 71.29 )
	2022	Female	384931.39 ( 366473.81 to 403388.98 )			35.45 ( 34.32 to 36.59 )			275351.7 ( 262536.81 to 288166.58 )			25.63 ( 24.81 to 26.45 )			121503.49 ( 101139.81 to 141867.17 )			10.9 ( 10.09 to 11.7 )
	2023	Female	412829.65 ( 384737.08 to 440922.22 )			36.56 ( 34.45 to 38.67 )			288367.89 ( 268800.04 to 307935.75 )			25.8 ( 24.28 to 27.32 )			134311.2 ( 110620.79 to 158001.6 )			11.61 ( 10.55 to 12.67 )
	2024	Female	444062.6 ( 401017.25 to 487107.95 )			37.71 ( 34.33 to 41.09 )			302911.59 ( 273174.84 to 332648.35 )			25.98 ( 23.59 to 28.37 )			148717.8 ( 120473.81 to 176961.79 )			12.35 ( 10.95 to 13.76 )
	2025	Female	478404.87 ( 415159.23 to 541650.51 )			38.92 ( 33.99 to 43.85 )			318671.64 ( 275665.55 to 361677.73 )			26.16 ( 22.76 to 29.57 )			164659.8 ( 130325.97 to 198993.62 )			13.14 ( 11.28 to 15 )
	2026	Female	515604.21 ( 426618.96 to 604589.46 )			40.18 ( 33.45 to 46.92 )			335332.82 ( 275995.95 to 394669.68 )			26.35 ( 21.8 to 30.9 )			182069.44 ( 139801.2 to 224337.69 )			13.98 ( 11.56 to 16.39 )
	2027	Female	555417.1 ( 434637.89 to 676196.31 )			41.5 ( 32.68 to 50.31 )			352657.88 ( 273827.08 to 431488.68 )			26.53 ( 20.71 to 32.36 )			200861.51 ( 148519.11 to 253203.92 )			14.85 ( 11.78 to 17.93 )
	2028	Female	599192.99 ( 439554.56 to 758831.43 )			42.87 ( 31.69 to 54.04 )			371493.33 ( 269586.99 to 473399.67 )			26.72 ( 19.52 to 33.93 )			221490.94 ( 156501.71 to 286480.16 )			15.78 ( 11.92 to 19.64 )
	2029	Female	648205.84 ( 441249.42 to 855162.27 )			44.31 ( 30.48 to 58.14 )			392516.03 ( 263341.89 to 521690.16 )			26.92 ( 18.22 to 35.62 )			244494.63 ( 163733.88 to 325255.37 )			16.76 ( 12 to 21.53 )
	2030	Female	702294.93 ( 438277.38 to 966312.47 )			45.82 ( 29.02 to 62.61 )			415378.58 ( 254299.56 to 576457.59 )			27.13 ( 16.83 to 37.44 )			269972.53 ( 169789.08 to 370155.97 )			17.8 ( 11.99 to 23.61 )
	2031	Female	761235.25 ( 429014.86 to 1093455.64 )			47.4 ( 27.31 to 67.5 )			439701.73 ( 241646.5 to 637756.95 )			27.34 ( 15.33 to 39.36 )			298024.12 ( 174153.86 to 421894.37 )			18.9 ( 11.9 to 25.9 )
	2032	Female	824700.43 ( 411643.27 to 1237757.59 )			49.06 ( 25.32 to 72.79 )			465129.13 ( 224589.13 to 705669.13 )			27.56 ( 13.72 to 41.39 )			328727.02 ( 176214.72 to 481239.31 )			20.07 ( 11.71 to 28.42 )
	2033	Female	894635.34 ( 385254.44 to 1404016.23 )			50.79 ( 23.03 to 78.54 )			492738.81 ( 202967.64 to 782509.97 )			27.78 ( 12.02 to 43.53 )			362833.56 ( 175613.38 to 550053.73 )			21.3 ( 11.41 to 31.2 )
	2034	Female	972970.25 ( 348146.61 to 1597793.88 )			52.6 ( 20.43 to 84.78 )			523443.97 ( 176155.86 to 870732.09 )			28.01 ( 10.22 to 45.8 )			401155.6 ( 171744.06 to 630567.15 )			22.61 ( 10.98 to 34.25 )
	2035	Female	1059619.13 ( 297142.93 to 1822095.32 )			54.51 ( 17.49 to 91.54 )			556832.68 ( 142763.36 to 970902 )			28.25 ( 8.32 to 48.18 )			443949.93 ( 163464.09 to 724435.77 )			24.01 ( 10.42 to 37.6 )
	2036	Female	1154399.54 ( 228639.81 to 2080159.27 )			56.53 ( 14.19 to 98.86 )			592433.79 ( 101342.56 to 1083525.02 )			28.5 ( 6.32 to 50.68 )			491460.69 ( 149393.81 to 833542.59 )			25.5 ( 9.71 to 41.28 )
	2037	Female	1256936.65 ( 138542.09 to 2375331.2 )			58.63 ( 10.49 to 106.77 )			629773.74 ( 50403.35 to 1209145.91 )			28.76 ( 4.22 to 53.3 )			543888.27 ( 127862.1 to 959967.13 )			27.08 ( 8.82 to 45.33 )
	2038	Female	1369776.97 ( 22560.85 to 2717148.76 )			60.85 ( 6.37 to 115.32 )			670030.73 ( 0 to 1351654.42 )			29.02 ( 2.01 to 56.04 )			602918.22 ( 97328.43 to 1108785.46 )			28.76 ( 7.75 to 49.78 )
	2039	Female	1496085.55 ( 0 to 3118164.31 )			63.17 ( 1.79 to 124.55 )			714563.99 ( 0 to 1516067.51 )			29.3 ( -0.3 to 58.91 )			670035.01 ( 55411.56 to 1285548.27 )			30.56 ( 6.46 to 54.66 )
	2040	Female	1636785.75 ( 0 to 3588346.66 )			65.62 ( -3.28 to 134.51 )			763402.04 ( 0 to 1705400.98 )			29.59 ( -2.72 to 61.91 )			745158.35 ( 472.86 to 1493629.89 )			32.48 ( 4.93 to 60.03 )
	2041	Female	1792830.3 ( 0 to 4139515.94 )			68.19 ( -8.9 to 145.29 )			816517.11 ( 0 to 1923071.49 )			29.9 ( -5.26 to 65.05 )			828078.65 ( 0 to 1736705.47 )			34.53 ( 3.13 to 65.93 )
	2042	Female	1965056.24 ( 0 to 4785447.06 )			70.91 ( -15.09 to 156.91 )			873895.59 ( 0 to 2173168.47 )			30.21 ( -7.91 to 68.32 )			918366.91 ( 0 to 2018586.74 )			36.72 ( 1.03 to 72.41 )
	2043	Female	2158171.17 ( 0 to 5552392.7 )			73.76 ( -21.92 to 169.43 )			937516.44 ( 0 to 2465753.71 )			30.53 ( -10.67 to 71.74 )			1017293.39 ( 0 to 2347550.78 )			39.06 ( -1.4 to 79.53 )
	2044	Female	2377521.89 ( 0 to 6473882.39 )			76.75 ( -29.42 to 182.92 )			1009304 ( 0 to 2812933.26 )			30.87 ( -13.56 to 75.3 )			1127367.04 ( 0 to 2736463.88 )			41.56 ( -4.21 to 87.34 )
	2045	Female	2625444.83 ( 0 to 7582035.46 )			79.9 ( -37.66 to 197.46 )			1089418.92 ( 0 to 3224287.29 )			31.22 ( -16.58 to 79.02 )			1250185.67 ( 0 to 3198471.76 )			44.24 ( -7.44 to 95.92 )
	2022	Both	578173.48 ( 550336.77 to 606010.19 )			29.11 ( 27.71 to 30.52 )			429628.27 ( 409103.85 to 450152.7 )			21.93 ( 20.88 to 22.98 )			167220.39 ( 142514.88 to 191925.91 )			8.18 ( 6.97 to 9.39 )
	2023	Both	615794.18 ( 573695.06 to 657893.3 )			29.86 ( 27.82 to 31.9 )			447402.78 ( 416498.55 to 478307 )			21.99 ( 20.47 to 23.51 )			185458.68 ( 155903.86 to 215013.51 )			8.76 ( 7.36 to 10.17 )
	2024	Both	657889.21 ( 593796.62 to 721981.79 )			30.65 ( 27.66 to 33.64 )			467352.82 ( 420875.45 to 513830.19 )			22.06 ( 19.87 to 24.26 )			206054.98 ( 169513.92 to 242596.03 )			9.39 ( 7.72 to 11.05 )
	2025	Both	703947.07 ( 610403.13 to 797491 )			31.49 ( 27.31 to 35.68 )			488892.29 ( 422226.74 to 555557.85 )			22.16 ( 19.13 to 25.18 )			228945.32 ( 182825.07 to 275065.56 )			10.05 ( 8.02 to 12.08 )
	2026	Both	753489.89 ( 622771.33 to 884208.45 )			32.39 ( 26.77 to 38.02 )			511489.72 ( 420174.78 to 602804.65 )			22.26 ( 18.29 to 26.24 )			254072.63 ( 195302.59 to 312842.67 )			10.76 ( 8.27 to 13.25 )
	2027	Both	806116.81 ( 629911.95 to 982321.68 )			33.36 ( 26.07 to 40.65 )			534775.77 ( 414284.08 to 655267.46 )			22.39 ( 17.34 to 27.43 )			281337.79 ( 206349.2 to 356326.39 )			11.52 ( 8.45 to 14.59 )
	2028	Both	863801.97 ( 632488.2 to 1095115.74 )			34.39 ( 25.18 to 43.61 )			560064.09 ( 405309.95 to 714818.22 )			22.54 ( 16.31 to 28.77 )			311517.73 ( 215981.7 to 407053.76 )			12.33 ( 8.55 to 16.12 )
	2029	Both	928324.19 ( 630445.26 to 1226203.12 )			35.51 ( 24.11 to 46.9 )			588370.77 ( 393427.25 to 783314.29 )			22.72 ( 15.19 to 30.25 )			345469.98 ( 224056.13 to 466883.83 )			13.21 ( 8.56 to 17.86 )
	2030	Both	999240.81 ( 621748.53 to 1376733.08 )			36.72 ( 22.84 to 50.59 )			619079.49 ( 377469.88 to 860689.1 )			22.93 ( 13.98 to 31.88 )			383343.75 ( 229727.76 to 536959.74 )			14.16 ( 8.48 to 19.84 )
	2031	Both	1076081.75 ( 604209.48 to 1547954.03 )			38.03 ( 21.35 to 54.71 )			651578.32 ( 356297.1 to 946859.54 )			23.17 ( 12.67 to 33.67 )			425296.59 ( 231973.09 to 618620.09 )			15.18 ( 8.27 to 22.09 )
	2032	Both	1158312.98 ( 575462.26 to 1741163.7 )			39.45 ( 19.59 to 59.3 )			685342.41 ( 328844.68 to 1041840.14 )			23.45 ( 11.25 to 35.65 )			471409.4 ( 229535.14 to 713283.67 )			16.29 ( 7.92 to 24.66 )
	2033	Both	1248620.5 ( 534469.4 to 1962771.6 )			41 ( 17.54 to 64.45 )			721967.5 ( 294988.12 to 1148946.88 )			23.77 ( 9.71 to 37.83 )			522895.21 ( 221474.14 to 824316.27 )			17.5 ( 7.4 to 27.6 )
	2034	Both	1349581.1 ( 479085.35 to 2220076.85 )			42.69 ( 15.15 to 70.22 )			762757.69 ( 253906.36 to 1271609.02 )			24.14 ( 8.03 to 40.25 )			581130.46 ( 206347.73 to 955937.18 )			18.82 ( 6.66 to 30.97 )
	2035	Both	1460834.28 ( 405144.92 to 2516523.65 )			44.54 ( 12.34 to 76.73 )			807015.7 ( 203671.21 to 1410360.18 )			24.56 ( 6.2 to 42.93 )			646658.01 ( 181787.08 to 1111672.07 )			20.26 ( 5.67 to 34.85 )
	2036	Both	1581947.7 ( 308019.37 to 2855876.04 )			46.57 ( 9.06 to 84.09 )			854008.78 ( 142326.39 to 1565691.18 )			25.04 ( 4.17 to 45.92 )			720068.5 ( 149393.81 to 1295793.24 )			21.85 ( 4.51 to 39.35 )
	2037	Both	1712315.07 ( 182526.11 to 3242104.03 )			48.81 ( 5.19 to 92.43 )			903056.29 ( 67898.73 to 1738219.52 )			25.59 ( 1.92 to 49.26 )			801869.93 ( 127862.1 to 1513217.12 )			23.59 ( 3.73 to 44.56 )
	2038	Both	1855335.23 ( 23527.56 to 3687589.61 )			51.27 ( 0.64 to 101.93 )			955855.07 ( 0 to 1933369.06 )			26.2 ( 0 to 53.01 )			894954.57 ( 97328.43 to 1774455.01 )			25.52 ( 2.74 to 50.66 )
	2039	Both	2015104.21 ( 0 to 4208430.68 )			53.99 ( 0 to 112.79 )			1014289.57 ( 0 to 2158012.81 )			26.9 ( 0 to 57.25 )			1002011.41 ( 55411.56 to 2091795.86 )			27.65 ( 1.5 to 57.81 )
	2040	Both	2192553.65 ( 0 to 4816777.74 )			57.01 ( 0 to 125.29 )			1078283.79 ( 0 to 2415974.3 )			27.69 ( 0 to 62.06 )			1123517.38 ( 472.86 to 2475350.77 )			30.03 ( 0.01 to 66.28 )
	2041	Both	2388702.2 ( 0 to 5527149.68 )			60.37 ( 0 to 139.74 )			1147729.3 ( 0 to 2711674.76 )			28.58 ( 0 to 67.54 )			1259944.58 ( 0 to 2937586.87 )			32.69 ( 0 to 76.37 )
	2042	Both	2604475.18 ( 0 to 6356582.78 )			64.12 ( 0 to 156.54 )			1222573.56 ( 0 to 3050501.69 )			29.58 ( 0 to 73.83 )			1411459.69 ( 0 to 3493190.44 )			35.68 ( 0 to 88.48 )
	2043	Both	2846014.82 ( 0 to 7338677.89 )			68.3 ( 0 to 176.19 )			1305564.98 ( 0 to 3446203.36 )			30.71 ( 0 to 81.1 )			1581484.11 ( 0 to 4169009.07 )			39.04 ( 0 to 103.13 )
	2044	Both	3120008.02 ( 0 to 8515640.6 )			72.99 ( 0 to 199.31 )			1399260.12 ( 0 to 3915018.29 )			31.99 ( 0 to 89.55 )			1775374.46 ( 0 to 5004178.44 )			42.84 ( 0 to 120.98 )
	2045	Both	3428901.23 ( 0 to 9926587.82 )			78.26 ( 0 to 226.68 )			1503677.91 ( 0 to 4469278.2 )			33.43 ( 0 to 99.42 )			1996958.56 ( 0 to 6043533.79 )			47.15 ( 0 to 142.96 )
Abbreviations: ASR, age-standardized rate; DALYs, disability-adjusted life-years; YLDs, years lived with disability; BAPC, Bayesian age–period–cohort; CI, confidence interval.
